# Supplementary material for: Effectiveness of Arm Swing Exercise on Comprehensive Health Outcomes: A Systematic Review and Meta-Analysis
Source: Healthcare (Basel). 2025 Sep 19;13(18):2357. doi: 10.3390/healthcare13182357 (PMC12469779; doi:10.3390/healthcare13182357)
Supplement: Supplementary file 1 [file healthcare-13-02357-s001.zip]

Archive with 1 entries (1 files):
- healthcare-3810893-supplementary.pdf
